# Supplementary material for: An antimicrobial thiopeptide producing novel actinomycetes Streptomyces terrae sp. nov., isolated from subsurface soil of arable land
Source: FEMS Microbes. 2023 Aug 10;4:xtad014. doi: 10.1093/femsmc/xtad014 (PMC10495126; doi:10.1093/femsmc/xtad014)
Supplement: xtad014_Supplemental_Files [file xtad014_supplemental_files.zip]

Archive with 2 entries (2 files):
- Supplementary_Data_-_FEMSMC-2023-009_reviews_and_author_response.docx
- Supplementary Information Strain SKN60.pdf
